# Supplementary material for: Benzo[1,2-b:4,5-b′]dithio­phene-4,8-dione
Source: Acta Crystallogr Sect E Struct Rep Online. 2012 Apr 18;68(Pt 5):o1428. doi: 10.1107/S1600536812015826 (PMC3344548; doi:10.1107/S1600536812015826)
Supplement: Supplementary file 2 [file e-68-o1428-Isup2.hkl]

# 
# h,k,l, Fc-squared, Fo-squared, sigma(Fo-squared) and status flag 
# 
data_I
_shelx_title ' p21onnb in P2(1)/n' 
_shelx_refln_list_code          4 
_shelx_F_calc_maximum       77.35 
_exptl_crystal_F_000       224.00 
_reflns_d_resolution_high  0.7416 
 
loop_ 
 _symmetry_equiv_pos_as_xyz 
 'x, y, z' 
 '-x+1/2, y+1/2, -z+1/2' 
 '-x, -y, -z' 
 'x-1/2, -y-1/2, z-1/2' 
 
_cell_length_a     5.6402 
_cell_length_b     5.7745 
_cell_length_c    13.6223 
_cell_angle_alpha  90.000 
_cell_angle_beta   97.371 
_cell_angle_gamma  90.000 
 
_shelx_F_squared_multiplier     1.000 
 
loop_ 
 _refln_index_h 
 _refln_index_k 
 _refln_index_l 
 _refln_F_squared_calc 
 _refln_F_squared_meas 
 _refln_F_squared_sigma 
 _refln_observed_status 
   2   0   0      230.95      303.87     24.73 o 
   4   0   0     1024.69      901.88     77.43 o 
   6   0   0       12.67        8.54      1.80 o 
   1   1   0        0.16        3.33      0.30 o 
   2   1   0     1549.74     1351.29     51.33 o 
   3   1   0        0.37        1.69      0.42 o 
   4   1   0        3.22        7.82      0.88 o 
   5   1   0       15.58       18.63      1.42 o 
   6   1   0       72.06       78.03      4.92 o 
   7   1   0        2.23        1.95      1.57 o 
   0   2   0     1565.37     1363.85     20.73 o 
   1   2   0        2.66        1.10      0.25 o 
   2   2   0        5.07        5.67      0.49 o 
   3   2   0        2.52        2.13      0.48 o 
   4   2   0      538.05      480.07     23.57 o 
   5   2   0       53.77       47.79      2.93 o 
   6   2   0       22.88       21.32      1.83 o 
   7   2   0        0.03        0.36      1.99 o 
   1   3   0       16.94       18.30      0.75 o 
   2   3   0      620.97      571.94     13.60 o 
   3   3   0        1.13        1.11      0.49 o 
   4   3   0       98.36      101.61      3.30 o 
   5   3   0        1.14        1.33      0.87 o 
   6   3   0       10.28       10.91      1.83 o 
   0   4   0        4.56        1.69      0.74 o 
   1   4   0       95.36      128.94      4.29 o 
   2   4   0        4.16        5.30      0.77 o 
   3   4   0       93.00       85.13      3.54 o 
   4   4   0      132.51      131.71      5.90 o 
   5   4   0        0.01        0.72      1.26 o 
   6   4   0       16.84       15.39      4.46 o 
   1   5   0        0.88        1.02      0.68 o 
   2   5   0       46.84       42.68      2.03 o 
   3   5   0        5.32        6.14      1.31 o 
   4   5   0       17.62       21.39      2.08 o 
   5   5   0        6.57        4.89      1.50 o 
   0   6   0      163.14      160.01      6.57 o 
   1   6   0        3.86        1.29      0.84 o 
   2   6   0        8.61        9.21      1.61 o 
   3   6   0        0.16        0.28      1.02 o 
   4   6   0        0.08        0.15      1.16 o 
   1   7   0        2.59        2.19      1.24 o 
   2   7   0       14.79       15.40      2.52 o 
   3   7   0        3.13        1.77      3.07 o 
  -7   0   1        4.85        2.32      1.97 o 
  -5   0   1      144.63      130.13     14.68 o 
  -3   0   1      918.42     1004.91     72.00 o 
  -1   0   1       94.28      241.64     11.95 o 
   1   0   1     4072.36     3497.08    227.86 o 
   3   0   1       16.82       23.18      2.09 o 
   5   0   1      120.87      105.93     12.19 o 
   7   0   1        4.98        5.09      3.20 o 
  -7   1   1       41.68       44.72      3.94 o 
  -6   1   1        2.88        2.20      1.12 o 
  -5   1   1       85.36       70.69      4.41 o 
  -4   1   1       59.83       67.98      3.33 o 
  -3   1   1      555.85      461.30     16.10 o 
  -2   1   1       85.11       65.84      1.99 o 
  -1   1   1      616.41      401.19      9.88 o 
   0   1   1      592.43      535.86     10.92 o 
   1   1   1     5982.60     6374.04    171.83 o 
   2   1   1      270.00      375.63     19.17 o 
   3   1   1      724.75      714.57     34.90 o 
   4   1   1        3.96        5.79      0.82 o 
   5   1   1      102.09       95.68      4.91 o 
   6   1   1        1.85        1.80      0.97 o 
   7   1   1        2.60        4.63      1.64 o 
  -7   2   1       25.61       24.85      9.77 o 
  -6   2   1        0.04       -0.81      0.98 o 
  -5   2   1       49.14       54.23      2.13 o 
  -4   2   1       57.55       52.01      1.65 o 
  -3   2   1      452.21      397.00     12.53 o 
  -2   2   1      317.10      404.70     11.80 o 
  -1   2   1      914.23      921.72     14.89 o 
   0   2   1      215.05      325.79      4.20 o 
   1   2   1     1338.02     1258.22     28.62 o 
   2   2   1        7.63        4.44      0.44 o 
   3   2   1       91.03       80.87      2.82 o 
   4   2   1       96.41      108.02      4.88 o 
   5   2   1      123.67      114.51      6.89 o 
   6   2   1        6.29        5.21      1.27 o 
  -6   3   1        3.66        3.23      1.57 o 
  -5   3   1        2.50        3.68      0.98 o 
  -4   3   1       73.52       68.08      2.59 o 
  -3   3   1      556.95      546.60     17.02 o 
  -2   3   1       22.58       28.25      1.00 o 
  -1   3   1      609.18      654.69      7.50 o 
   0   3   1      611.20      639.83     10.04 o 
   1   3   1       48.63      105.90      2.71 o 
   2   3   1        0.22        4.38      0.52 o 
   3   3   1       39.89       27.77      1.34 o 
   4   3   1      110.45      114.90      6.05 o 
   5   3   1        0.42        0.00      0.78 o 
   6   3   1        0.97        0.51      1.00 o 
  -6   4   1        0.02        1.97      1.97 o 
  -5   4   1        1.76        1.67      0.97 o 
  -4   4   1       30.28       36.31      2.02 o 
  -3   4   1       21.76       20.59      1.48 o 
  -2   4   1        6.88        9.37      0.85 o 
  -1   4   1      151.09      149.70      2.43 o 
   0   4   1       71.86       83.97      3.58 o 
   1   4   1      178.50      182.39      4.08 o 
   2   4   1        1.33        2.48      0.69 o 
   3   4   1        1.61        0.77      0.78 o 
   4   4   1        4.95        3.36      1.11 o 
   5   4   1       74.49       84.33      4.22 o 
   6   4   1        3.91        3.28      2.14 o 
  -5   5   1       26.07       27.21      3.13 o 
  -4   5   1        7.93       12.72      1.88 o 
  -3   5   1        8.37       11.11      1.63 o 
  -2   5   1        1.42        1.79      0.78 o 
  -1   5   1      141.36      138.05      3.03 o 
   0   5   1       25.71       29.28      2.12 o 
   1   5   1        8.40       10.54      1.22 o 
   2   5   1       32.01       27.38      2.03 o 
   3   5   1       60.10       67.53      3.08 o 
   4   5   1       21.57       28.72      2.32 o 
   5   5   1        0.00       -0.13      1.18 o 
  -4   6   1        4.36        5.23      1.60 o 
  -3   6   1       22.91       20.44      2.58 o 
  -2   6   1       14.09       10.83      1.70 o 
  -1   6   1        4.27        3.77      1.21 o 
   0   6   1        8.03        5.60      1.17 o 
   1   6   1       61.54       66.84      3.70 o 
   2   6   1        0.83        0.17      0.92 o 
   3   6   1        0.02        0.32      1.05 o 
   4   6   1        1.31        0.39      1.24 o 
  -2   7   1        7.15        7.27      2.02 o 
  -1   7   1        7.39        6.97      1.68 o 
   0   7   1        3.87        2.93      1.38 o 
   1   7   1        5.73        3.74      1.43 o 
   2   7   1        3.40        2.07      1.35 o 
  -6   0   2       16.48       16.09      4.52 o 
  -4   0   2      168.04      119.54      9.09 o 
  -2   0   2      224.18      178.60      7.89 o 
   0   0   2      131.15      280.63     10.33 o 
   2   0   2        8.47       59.80      4.73 o 
   4   0   2       45.51       50.83      6.80 o 
   6   0   2        1.13        1.99      1.28 o 
  -7   1   2        0.60        1.52      1.35 o 
  -6   1   2       17.80       24.50      2.14 o 
  -5   1   2       15.22       10.75      1.12 o 
  -4   1   2        0.77        0.82      0.46 o 
  -3   1   2      120.96      115.61      3.68 o 
  -2   1   2      687.06      628.26     22.02 o 
  -1   1   2      444.47      599.98     10.24 o 
   0   1   2     2281.31     2477.27     46.69 o 
   1   1   2     2804.01     3342.20    121.52 o 
   2   1   2      467.68      407.15     16.44 o 
   3   1   2        5.01        4.36      0.53 o 
   4   1   2      275.35      253.62     15.36 o 
   5   1   2       18.18       18.18      2.23 o 
   6   1   2       25.87       23.99      1.94 o 
   7   1   2       12.52       11.38      2.34 o 
  -7   2   2        9.65        9.00      3.83 o 
  -6   2   2        1.69        1.16      1.09 o 
  -5   2   2        6.24        7.56      1.08 o 
  -4   2   2       22.62       15.81      1.05 o 
  -3   2   2       38.34       39.61      1.60 o 
  -2   2   2       14.13       10.48      0.65 o 
  -1   2   2       12.15        9.85      0.51 o 
   0   2   2      168.91      129.39      1.79 o 
   1   2   2     1057.44     1088.65     28.86 o 
   2   2   2      229.56      212.21      6.65 o 
   3   2   2       16.47       19.57      1.08 o 
   4   2   2        2.65        3.31      0.73 o 
   5   2   2      103.07      102.02      6.49 o 
   6   2   2       17.90       24.46      2.05 o 
   7   2   2        0.09        1.81      2.90 o 
  -6   3   2      121.58      114.87      6.31 o 
  -5   3   2        1.82        2.16      0.91 o 
  -4   3   2      200.51      184.05      5.41 o 
  -3   3   2        1.22        0.16      0.43 o 
  -2   3   2      541.34      493.09      8.42 o 
  -1   3   2      137.31      144.61      3.13 o 
   0   3   2        5.52        1.08      0.34 o 
   1   3   2       44.68       57.01      1.67 o 
   2   3   2      251.59      279.68      7.39 o 
   3   3   2        7.28        9.78      0.98 o 
   4   3   2       10.91       12.68      1.19 o 
   5   3   2        1.33        1.15      0.91 o 
   6   3   2        1.61        3.59      1.27 o 
  -6   4   2       12.50       10.57      2.81 o 
  -5   4   2        0.50        0.16      0.95 o 
  -4   4   2       55.51       64.45      3.18 o 
  -3   4   2      182.50      184.31      4.80 o 
  -2   4   2       32.88       29.42      1.28 o 
  -1   4   2        9.25        8.28      0.79 o 
   0   4   2      367.86      391.16      6.58 o 
   1   4   2      208.53      213.14      6.39 o 
   2   4   2      161.78      166.26      4.40 o 
   3   4   2        3.10        3.49      0.79 o 
   4   4   2        0.70        0.63      0.90 o 
   5   4   2       28.78       33.62      2.95 o 
   6   4   2       10.82       13.24      3.09 o 
  -5   5   2       11.75       11.30      2.23 o 
  -4   5   2       31.14       35.82      2.49 o 
  -3   5   2        1.27        1.74      1.03 o 
  -2   5   2       26.90       30.98      1.66 o 
  -1   5   2        4.69        7.74      1.01 o 
   0   5   2      129.14      142.74      3.46 o 
   1   5   2      113.80      110.38      3.43 o 
   2   5   2       41.49       33.22      2.88 o 
   3   5   2        9.33        9.08      1.56 o 
   4   5   2       43.38       47.64      2.92 o 
   5   5   2       18.83       14.61      2.56 o 
  -4   6   2       37.48       39.97      2.90 o 
  -3   6   2       54.95       57.91      3.33 o 
  -2   6   2       72.68       68.02      3.77 o 
  -1   6   2        6.73        6.35      1.40 o 
   0   6   2       23.71       25.21      1.84 o 
   1   6   2       16.91       14.82      1.61 o 
   2   6   2       23.85       25.23      2.18 o 
   3   6   2        0.03       -0.46      0.97 o 
   4   6   2       22.79       24.24      2.48 o 
  -2   7   2        5.54        3.62      1.71 o 
  -1   7   2        0.42        0.45      1.21 o 
   0   7   2       35.54       33.34      2.64 o 
   1   7   2        8.14        7.13      1.69 o 
   2   7   2        0.44        2.89      2.03 o 
  -7   0   3       30.33       26.42      3.57 o 
  -5   0   3       21.69       17.60      2.36 o 
  -3   0   3       14.30        8.21      0.82 o 
  -1   0   3     1264.18     1102.94     38.56 o 
   1   0   3     1099.89     1170.32     53.41 o 
   3   0   3      580.38      624.36     40.45 o 
   5   0   3      149.45      148.63     15.24 o 
   7   0   3        1.17        0.80      2.69 o 
  -7   1   3        2.79        0.55      1.30 o 
  -6   1   3       70.70       66.92      5.50 o 
  -5   1   3       61.08       63.96      3.84 o 
  -4   1   3        0.01        1.18      0.44 o 
  -3   1   3      242.39      281.45      9.28 o 
  -2   1   3        1.85        1.05      0.27 o 
  -1   1   3      438.27      260.36      3.99 o 
   0   1   3      945.50     1091.60     19.07 o 
   1   1   3     2595.32     2813.47     86.58 o 
   2   1   3       86.75      100.57      3.38 o 
   3   1   3      146.71      133.57      6.24 o 
   4   1   3        2.96        4.00      0.77 o 
   5   1   3      210.98      195.00     10.42 o 
   6   1   3       11.58       10.23      1.56 o 
   7   1   3        2.23        3.24      2.16 o 
  -7   2   3       14.59       20.22      4.83 o 
  -6   2   3        0.43        2.14      1.17 o 
  -5   2   3        0.80        0.95      0.85 o 
  -4   2   3        0.13        0.10      0.45 o 
  -3   2   3      487.96      449.86     12.92 o 
  -2   2   3        9.06       27.22      1.04 o 
  -1   2   3       14.55       12.83      0.57 o 
   0   2   3      283.86      401.58      8.69 o 
   1   2   3      407.93      335.35      7.64 o 
   2   2   3     1016.86     1270.50     38.52 o 
   3   2   3       43.49       25.76      1.40 o 
   4   2   3       20.35       24.89      1.59 o 
   5   2   3        9.25        9.09      1.38 o 
   6   2   3        0.36        0.68      1.04 o 
  -6   3   3       30.44       32.06      6.89 o 
  -5   3   3      115.69      131.74      4.16 o 
  -4   3   3        0.83        6.09      0.85 o 
  -3   3   3      288.60      285.36      6.02 o 
  -2   3   3       85.72       88.61      2.53 o 
  -1   3   3      747.52      781.21     11.17 o 
   0   3   3        5.41       13.62      0.77 o 
   1   3   3      168.44      169.17      3.59 o 
   2   3   3      159.55      161.26      4.39 o 
   3   3   3      165.56      145.19      5.48 o 
   4   3   3        0.00        0.32      0.61 o 
   5   3   3       13.33       18.51      1.72 o 
   6   3   3       23.20       23.22      2.15 o 
  -6   4   3        6.91       15.04      3.20 o 
  -5   4   3        0.07       -0.34      1.03 o 
  -4   4   3       37.60       35.81      1.80 o 
  -3   4   3      424.40      410.00     11.30 o 
  -2   4   3       60.46       62.75      2.06 o 
  -1   4   3       10.28       11.07      0.88 o 
   0   4   3        7.78        5.79      0.71 o 
   1   4   3      245.95      225.09      4.44 o 
   2   4   3       25.63       31.66      1.68 o 
   3   4   3        0.03        0.60      0.68 o 
   4   4   3       11.38        9.17      1.62 o 
   5   4   3        5.00        4.56      1.48 o 
  -5   5   3       26.79       25.60      3.43 o 
  -4   5   3        2.96        0.84      1.05 o 
  -3   5   3        4.65        7.33      1.41 o 
  -2   5   3      197.88      197.47      3.74 o 
  -1   5   3      142.77      140.11      3.47 o 
   0   5   3       32.89       29.75      1.77 o 
   1   5   3        0.12       -0.17      0.61 o 
   2   5   3       55.70       47.94      3.11 o 
   3   5   3       26.38       27.99      3.01 o 
   4   5   3        0.32        0.89      1.11 o 
   5   5   3        2.48        1.25      1.99 o 
  -4   6   3        0.01        0.28      1.40 o 
  -3   6   3        8.74       18.93      2.09 o 
  -2   6   3       35.03       31.03      2.29 o 
  -1   6   3       19.85       17.31      1.63 o 
   0   6   3        0.67        0.65      0.82 o 
   1   6   3       51.80       61.47      2.72 o 
   2   6   3        0.01       -0.09      0.91 o 
   3   6   3       24.41       20.23      2.17 o 
   4   6   3        6.08        5.42      3.15 o 
  -3   7   3        3.89        0.71      2.82 o 
  -2   7   3        4.81        6.41      2.02 o 
  -1   7   3        9.50       15.17      2.13 o 
   0   7   3        2.10        1.08      1.16 o 
   1   7   3        0.98        1.11      1.22 o 
   2   7   3        2.22        0.63      2.65 o 
  -6   0   4      195.29      198.02     22.81 o 
  -4   0   4       63.25       64.07      2.61 o 
  -2   0   4     1504.76     1428.58     50.80 o 
   0   0   4      368.27      569.88     22.58 o 
   2   0   4     1032.92      894.77     35.63 o 
   4   0   4       30.84       25.80      1.96 o 
   6   0   4      215.66      218.60     28.86 o 
  -7   1   4        0.55        0.74      1.25 o 
  -6   1   4        5.43        3.80      1.20 o 
  -5   1   4        6.51        6.84      1.30 o 
  -4   1   4      401.16      351.80     16.78 o 
  -3   1   4        0.04        1.45      0.36 o 
  -2   1   4       33.32       61.94      1.98 o 
  -1   1   4      166.30      214.35      3.82 o 
   0   1   4     2282.95     1909.50     31.24 o 
   1   1   4      197.78      290.35      6.51 o 
   2   1   4      264.88      283.13      7.14 o 
   3   1   4      125.88      163.78      5.70 o 
   4   1   4      279.15      256.54     19.08 o 
   5   1   4       26.10       27.90      1.72 o 
   6   1   4       16.02       14.19      1.75 o 
  -7   2   4        0.51       -0.35      1.76 o 
  -6   2   4      119.05      106.96      9.60 o 
  -5   2   4      216.17      190.89      7.15 o 
  -4   2   4        4.67        8.39      0.96 o 
  -3   2   4       25.28       31.89      1.07 o 
  -2   2   4     2525.13     2433.48     52.67 o 
  -1   2   4       62.57       53.10      1.06 o 
   0   2   4       10.47       17.03      0.60 o 
   1   2   4     1031.41     1306.48     29.47 o 
   2   2   4     1780.67     1848.45     49.79 o 
   3   2   4       12.70       17.25      1.57 o 
   4   2   4        2.31        1.99      0.78 o 
   5   2   4       25.75       25.26      2.18 o 
   6   2   4       36.26       39.91      2.30 o 
  -6   3   4        0.03        1.81      1.50 o 
  -5   3   4       10.00        9.84      1.55 o 
  -4   3   4      133.44      126.13      3.38 o 
  -3   3   4       49.34       52.24      1.59 o 
  -2   3   4        1.63        2.26      0.49 o 
  -1   3   4        5.32        4.50      0.58 o 
   0   3   4      400.92      388.56      6.97 o 
   1   3   4       60.69       71.31      2.28 o 
   2   3   4        0.12        0.66      0.42 o 
   3   3   4       25.31       26.32      1.43 o 
   4   3   4       34.26       34.60      1.75 o 
   5   3   4        5.32        5.86      1.34 o 
   6   3   4        5.48        6.61      1.57 o 
  -6   4   4       19.71       22.97      6.54 o 
  -5   4   4        5.85        6.26      1.48 o 
  -4   4   4        1.33        3.82      0.98 o 
  -3   4   4       20.89       16.58      1.27 o 
  -2   4   4      345.82      333.89      5.71 o 
  -1   4   4       29.84       39.86      1.44 o 
   0   4   4       25.96       35.29      1.50 o 
   1   4   4       37.57       41.60      2.16 o 
   2   4   4      288.17      268.37     12.51 o 
   3   4   4       12.04        6.51      1.22 o 
   4   4   4        3.76        2.85      0.99 o 
   5   4   4        0.00       -0.20      1.05 o 
  -5   5   4        3.26        7.41      3.07 o 
  -4   5   4       44.02       46.12      3.19 o 
  -3   5   4        0.03        0.42      0.78 o 
  -2   5   4        8.42       10.02      1.19 o 
  -1   5   4      134.78      134.93      3.47 o 
   0   5   4      146.63      132.68      3.82 o 
   1   5   4       24.07       23.77      1.65 o 
   2   5   4        0.37        1.67      0.92 o 
   3   5   4        0.13        0.06      0.87 o 
   4   5   4       14.94       16.87      2.01 o 
  -4   6   4        6.10        4.75      2.19 o 
  -3   6   4       13.74        9.76      2.05 o 
  -2   6   4        0.02       -0.53      0.83 o 
  -1   6   4       10.73        9.09      1.39 o 
   0   6   4        4.44        4.39      1.10 o 
   1   6   4        4.67        3.24      1.05 o 
   2   6   4        1.49       -0.14      0.95 o 
   3   6   4        0.11       -0.02      1.10 o 
   4   6   4        1.12        3.32      3.03 o 
  -3   7   4        8.23        7.19      3.83 o 
  -2   7   4        1.84        0.69      1.90 o 
  -1   7   4        3.44        2.57      1.41 o 
   0   7   4        6.83        8.69      1.60 o 
   1   7   4        1.02        0.59      1.23 o 
   2   7   4        1.51        6.52      3.62 o 
  -7   0   5       33.80       47.54     11.37 o 
  -5   0   5      345.10      315.37     42.19 o 
  -3   0   5      661.88      537.70     20.21 o 
  -1   0   5      993.69      760.41     33.72 o 
   1   0   5     1383.49     1302.27     51.78 o 
   3   0   5      714.72      728.70     56.21 o 
   5   0   5        0.94        0.52      1.22 o 
  -7   1   5        4.41        2.26      1.42 o 
  -6   1   5        5.44        1.86      1.09 o 
  -5   1   5      322.74      310.14     17.43 o 
  -4   1   5      119.00      123.22      4.44 o 
  -3   1   5      160.36      108.90      4.12 o 
  -2   1   5      149.72      204.91      4.72 o 
  -1   1   5     1496.02     1527.71     18.67 o 
   0   1   5       79.03       71.81      1.74 o 
   1   1   5      690.74      697.90     14.96 o 
   2   1   5      300.76      394.82     11.07 o 
   3   1   5       12.59        7.31      0.75 o 
   4   1   5       13.43       20.63      1.55 o 
   5   1   5       20.72       23.06      2.29 o 
   6   1   5       25.17       27.07      3.09 o 
  -7   2   5       10.05       12.70      3.00 o 
  -6   2   5        7.99        8.55      1.66 o 
  -5   2   5       71.92       68.64      3.77 o 
  -4   2   5       19.98       17.25      1.35 o 
  -3   2   5      133.78       98.43      3.66 o 
  -2   2   5        0.01        0.37      0.30 o 
  -1   2   5     1151.10     1173.91     23.85 o 
   0   2   5        0.01        0.56      0.25 o 
   1   2   5       30.12       22.00      0.92 o 
   2   2   5      186.26      236.37      6.03 o 
   3   2   5      369.35      367.12     16.24 o 
   4   2   5        9.67        7.72      1.33 o 
   5   2   5        1.29        1.06      0.92 o 
   6   2   5        0.57        1.71      1.19 o 
  -6   3   5       10.00        8.91      1.77 o 
  -5   3   5       19.51       17.32      1.85 o 
  -4   3   5        6.42        4.11      1.05 o 
  -3   3   5      268.75      248.67      5.11 o 
  -2   3   5       10.47       11.90      0.86 o 
  -1   3   5      236.69      204.07      4.06 o 
   0   3   5        0.52        1.10      0.45 o 
   1   3   5      195.04      148.63      3.29 o 
   2   3   5      101.48      114.32      2.87 o 
   3   3   5      337.38      345.91     17.63 o 
   4   3   5        2.21        1.56      0.87 o 
   5   3   5       50.01       50.87      2.63 o 
   6   3   5        9.79       10.48      2.01 o 
  -6   4   5        6.25        6.68      3.53 o 
  -5   4   5       10.27       12.56      1.81 o 
  -4   4   5        0.38        2.55      1.05 o 
  -3   4   5       22.64       27.09      1.39 o 
  -2   4   5       39.14       43.51      1.59 o 
  -1   4   5      426.04      403.39      4.79 o 
   0   4   5        0.55        1.21      0.57 o 
   1   4   5        0.71        0.13      0.49 o 
   2   4   5        4.09        2.74      0.78 o 
   3   4   5       77.60       68.68      3.39 o 
   4   4   5        1.05        1.87      0.97 o 
   5   4   5        0.43       -0.29      1.14 o 
  -5   5   5        1.52        7.22      2.63 o 
  -4   5   5       28.19       29.72      2.67 o 
  -3   5   5       26.07       27.33      1.86 o 
  -2   5   5      184.00      173.81      4.01 o 
  -1   5   5        0.05        0.00      0.67 o 
   0   5   5        4.13        2.11      0.83 o 
   1   5   5       88.07       95.38      3.04 o 
   2   5   5        0.07        0.34      0.87 o 
   3   5   5        2.27        3.15      1.19 o 
   4   5   5       10.66       11.92      1.94 o 
  -4   6   5        0.71       -0.25      2.10 o 
  -3   6   5        4.78        4.67      2.04 o 
  -2   6   5       10.60       13.12      1.68 o 
  -1   6   5        0.77        1.58      0.93 o 
   0   6   5        7.27        7.81      1.39 o 
   1   6   5       11.33       10.30      1.75 o 
   2   6   5       15.93       13.85      2.05 o 
   3   6   5        9.79       13.10      2.06 o 
  -2   7   5        0.49        1.07      2.03 o 
  -1   7   5        1.03       -0.20      1.22 o 
   0   7   5        0.24        0.89      1.14 o 
   1   7   5       20.68       18.30      3.14 o 
  -6   0   6       10.40        8.98      2.29 o 
  -4   0   6        8.76       13.17      1.52 o 
  -2   0   6      110.85       47.07      2.01 o 
   0   0   6       85.39      174.19      8.84 o 
   2   0   6       91.31      105.61      5.93 o 
   4   0   6      227.59      235.56     29.98 o 
   6   0   6       28.68       23.88      4.79 o 
  -7   1   6        2.74        5.91      2.42 o 
  -6   1   6        1.21        0.23      0.93 o 
  -5   1   6        3.28        2.15      0.85 o 
  -4   1   6      681.79      635.20     27.75 o 
  -3   1   6       21.74       24.25      1.21 o 
  -2   1   6       69.70       69.72      1.13 o 
  -1   1   6      172.83      164.85      2.64 o 
   0   1   6      501.01      401.33      8.05 o 
   1   1   6        9.87       23.15      0.78 o 
   2   1   6        3.04       11.29      0.68 o 
   3   1   6        1.41        1.16      0.54 o 
   4   1   6       72.72       80.60      4.42 o 
   5   1   6        4.44        4.67      1.15 o 
   6   1   6        9.40       11.56      2.00 o 
  -7   2   6        1.32        0.07      1.98 o 
  -6   2   6       23.77       32.26      3.24 o 
  -5   2   6       96.67       85.43      3.64 o 
  -4   2   6       12.37       12.55      1.24 o 
  -3   2   6       31.45       34.41      1.45 o 
  -2   2   6      217.40      154.61      3.55 o 
  -1   2   6       11.17        5.70      0.53 o 
   0   2   6      150.12      159.53      3.75 o 
   1   2   6        1.01        6.91      0.67 o 
   2   2   6       28.74       18.16      0.98 o 
   3   2   6       48.92       57.73      2.65 o 
   4   2   6        7.76        7.70      1.23 o 
   5   2   6        5.30        3.56      1.13 o 
   6   2   6        1.01        1.04      1.22 o 
  -6   3   6        4.71        1.94      1.55 o 
  -5   3   6        3.75        2.90      1.12 o 
  -4   3   6        0.12        0.19      0.72 o 
  -3   3   6       24.72       35.95      1.78 o 
  -2   3   6       87.39       89.07      2.20 o 
  -1   3   6       46.88       52.82      1.49 o 
   0   3   6      529.88      558.37      8.44 o 
   1   3   6       17.61       16.54      1.10 o 
   2   3   6      614.64      643.96     25.88 o 
   3   3   6       22.00       30.92      2.21 o 
   4   3   6       45.55       44.06      5.50 o 
   5   3   6        0.65        1.31      1.12 o 
   6   3   6        7.07        9.42      4.20 o 
  -6   4   6        7.01        9.50      3.91 o 
  -5   4   6        9.85       15.86      2.00 o 
  -4   4   6       48.10       52.92      2.72 o 
  -3   4   6       18.97       20.00      1.28 o 
  -2   4   6       48.44       48.48      1.69 o 
  -1   4   6      193.47      196.83      3.48 o 
   0   4   6      290.79      279.67      6.15 o 
   1   4   6        6.52        4.56      0.84 o 
   2   4   6       17.19       21.45      1.58 o 
   3   4   6       41.00       37.11      2.09 o 
   4   4   6        1.14        3.30      1.08 o 
   5   4   6        2.91        1.83      1.35 o 
  -5   5   6        8.05        5.87      2.29 o 
  -4   5   6       21.56       26.22      2.28 o 
  -3   5   6        0.01        0.51      0.92 o 
  -2   5   6       38.78       38.43      1.89 o 
  -1   5   6       46.84       46.07      2.19 o 
   0   5   6       46.42       47.10      2.24 o 
   1   5   6       14.42       14.29      1.43 o 
   2   5   6       26.81       26.23      2.17 o 
   3   5   6        3.34        2.12      1.15 o 
   4   5   6        3.04        3.67      1.30 o 
  -3   6   6        2.08        1.60      1.72 o 
  -2   6   6       15.15       22.87      1.91 o 
  -1   6   6       59.17       52.44      2.61 o 
   0   6   6       10.07       11.15      1.56 o 
   1   6   6        0.63       -0.45      0.92 o 
   2   6   6       24.12       23.50      2.28 o 
   3   6   6       14.18       18.42      2.25 o 
  -2   7   6       19.69       16.82      5.05 o 
  -1   7   6        7.07        8.11      1.65 o 
   0   7   6        3.47        1.10      1.30 o 
  -5   0   7       44.39       49.04      4.10 o 
  -3   0   7      209.99      222.18     10.55 o 
  -1   0   7     1046.51     1007.69     40.82 o 
   1   0   7      115.06      129.81      5.46 o 
   3   0   7       61.60       85.70      5.47 o 
   5   0   7        0.96        0.92      1.55 o 
  -7   1   7       23.73       27.12      5.30 o 
  -6   1   7        1.10        3.08      1.27 o 
  -5   1   7       91.01       83.88      4.41 o 
  -4   1   7       32.52       37.64      1.69 o 
  -3   1   7      244.72      209.83      8.45 o 
  -2   1   7       79.98       84.40      1.96 o 
  -1   1   7      426.21      466.32      8.08 o 
   0   1   7      133.83      151.59      3.65 o 
   1   1   7      173.67      145.16      3.52 o 
   2   1   7        4.14        2.44      0.52 o 
   3   1   7       87.37       84.59      2.27 o 
   4   1   7        2.30        1.78      0.82 o 
   5   1   7       38.00       36.73      3.63 o 
   6   1   7        0.77        0.64      1.26 o 
  -6   2   7        6.77       13.20      1.97 o 
  -5   2   7       53.85       51.38      3.20 o 
  -4   2   7       58.71       58.61      2.06 o 
  -3   2   7       65.34       68.13      2.19 o 
  -2   2   7      224.11      247.56      6.15 o 
  -1   2   7      124.21       90.38      1.59 o 
   0   2   7        1.65        3.50      0.53 o 
   1   2   7       44.75       39.36      1.30 o 
   2   2   7       14.95       11.77      1.06 o 
   3   2   7      129.88      142.64      5.65 o 
   4   2   7       10.27        9.77      1.37 o 
   5   2   7        6.27        5.59      1.35 o 
   6   2   7        0.05        0.00      2.56 o 
  -6   3   7        0.06        2.20      1.50 o 
  -5   3   7        2.18        2.84      1.17 o 
  -4   3   7       76.05       69.90      4.72 o 
  -3   3   7      121.25      122.82      6.25 o 
  -2   3   7        0.05        0.44      0.47 o 
  -1   3   7       80.41       88.82      2.20 o 
   0   3   7      157.72      146.81      2.83 o 
   1   3   7      247.15      246.26      9.15 o 
   2   3   7        5.94        6.46      1.07 o 
   3   3   7      171.99      161.23      7.11 o 
   4   3   7       11.23        9.59      1.63 o 
   5   3   7        0.53        1.33      1.26 o 
  -6   4   7        0.67       -0.21      2.61 o 
  -5   4   7       44.28       45.80      2.91 o 
  -4   4   7       17.00       12.99      1.75 o 
  -3   4   7       76.75       71.36      2.63 o 
  -2   4   7        5.06        6.63      0.96 o 
  -1   4   7       21.72       23.88      1.41 o 
   0   4   7      145.33      134.33      3.12 o 
   1   4   7        6.61        5.09      0.90 o 
   2   4   7       17.68       19.00      1.55 o 
   3   4   7      140.92      144.44      7.86 o 
   4   4   7       53.31       45.97      4.53 o 
   5   4   7        8.71       10.17      2.92 o 
  -5   5   7        0.85        1.28      1.37 o 
  -4   5   7        5.80        7.43      1.89 o 
  -3   5   7       82.41       87.88      4.17 o 
  -2   5   7        9.29        8.48      1.20 o 
  -1   5   7       30.19       28.31      1.57 o 
   0   5   7       13.66       15.12      1.38 o 
   1   5   7       85.81       86.32      3.08 o 
   2   5   7        0.00        0.53      0.99 o 
   3   5   7        5.01        5.02      1.45 o 
   4   5   7       10.54       12.28      2.05 o 
  -3   6   7        7.16        6.01      2.33 o 
  -2   6   7        0.32        0.21      1.03 o 
  -1   6   7      119.43      121.31      3.89 o 
   0   6   7        5.94        7.34      1.28 o 
   1   6   7        9.76        7.81      1.69 o 
   2   6   7        0.40       -0.41      1.16 o 
  -2   7   7        0.47       -0.44      1.81 o 
  -1   7   7        1.92        1.48      1.75 o 
   0   7   7        4.15        3.90      2.21 o 
  -6   0   8        2.10        3.53      1.93 o 
  -4   0   8     1049.40      957.14     51.65 o 
  -2   0   8        1.96        5.84      1.03 o 
   0   0   8     2388.84     2355.06     93.15 o 
   2   0   8        3.03        3.67      0.78 o 
   4   0   8       83.65       84.95     11.96 o 
  -6   1   8       68.40       74.73      6.05 o 
  -5   1   8        5.80        5.77      1.13 o 
  -4   1   8       45.31       41.12      2.02 o 
  -3   1   8       66.03       66.65      2.58 o 
  -2   1   8      350.05      284.36      5.05 o 
  -1   1   8       63.90       72.13      2.08 o 
   0   1   8        0.85        1.50      0.37 o 
   1   1   8       41.88       54.15      1.69 o 
   2   1   8      384.91      382.70      9.86 o 
   3   1   8        3.03        2.39      0.82 o 
   4   1   8       64.27       57.98      4.05 o 
   5   1   8       13.08       13.71      2.29 o 
  -6   2   8        7.58       12.08      2.29 o 
  -5   2   8        0.06        1.24      0.84 o 
  -4   2   8      201.40      196.97      6.98 o 
  -3   2   8        4.34        7.01      0.94 o 
  -2   2   8        0.82        0.55      0.46 o 
  -1   2   8       27.08       27.49      1.01 o 
   0   2   8      494.87      464.21     11.08 o 
   1   2   8      148.66      171.49      5.22 o 
   2   2   8       12.20       13.47      1.14 o 
   3   2   8       38.47       38.34      2.05 o 
   4   2   8      117.42      125.12      5.48 o 
   5   2   8        1.56        1.40      1.07 o 
  -6   3   8        8.55       11.05      2.34 o 
  -5   3   8        3.43        3.79      1.29 o 
  -4   3   8       32.02       32.71      2.22 o 
  -3   3   8       77.84       73.54      3.53 o 
  -2   3   8      488.50      478.01     14.22 o 
  -1   3   8       29.43       38.14      1.58 o 
   0   3   8      184.36      199.76      5.41 o 
   1   3   8       92.38       82.82      2.41 o 
   2   3   8       74.28       66.54      2.63 o 
   3   3   8        8.15       10.15      1.81 o 
   4   3   8        0.07        0.10      0.93 o 
   5   3   8        1.83        2.04      1.38 o 
  -5   4   8        0.15        0.52      1.16 o 
  -4   4   8       12.77       16.64      1.83 o 
  -3   4   8       45.78       43.83      2.50 o 
  -2   4   8       18.18       18.21      1.69 o 
  -1   4   8       10.84       11.16      1.17 o 
   0   4   8       98.88       98.50      2.69 o 
   1   4   8        0.16        0.63      0.65 o 
   2   4   8        1.56        2.13      0.93 o 
   3   4   8       28.09       25.44      1.92 o 
   4   4   8       44.53       49.59      4.61 o 
  -5   5   8        3.71        2.56      2.08 o 
  -4   5   8        7.32        7.90      1.97 o 
  -3   5   8        4.22        2.58      1.20 o 
  -2   5   8       23.92       25.78      2.11 o 
  -1   5   8        0.11       -0.34      0.65 o 
   0   5   8        0.02        0.97      0.75 o 
   1   5   8        7.81        8.75      1.42 o 
   2   5   8       13.87       15.90      1.76 o 
   3   5   8        0.17       -0.05      1.03 o 
  -3   6   8        2.08        1.35      2.65 o 
  -2   6   8        0.25        0.13      1.30 o 
  -1   6   8        0.01       -0.30      0.95 o 
   0   6   8       38.16       42.40      2.53 o 
   1   6   8        3.14        2.02      1.26 o 
   2   6   8        0.02       -0.55      1.19 o 
  -5   0   9       72.51       70.37      4.48 o 
  -3   0   9     1031.55      983.93     35.41 o 
  -1   0   9       39.53       19.05      1.59 o 
   1   0   9      560.51      546.66     16.52 o 
   3   0   9       72.35       71.09      5.17 o 
   5   0   9       65.11       56.15      9.23 o 
  -6   1   9        0.01        0.31      1.07 o 
  -5   1   9       50.33       46.74      2.34 o 
  -4   1   9        6.01        8.02      1.07 o 
  -3   1   9      334.10      313.26      7.19 o 
  -2   1   9      110.72      120.49      2.87 o 
  -1   1   9      546.09      525.51      7.11 o 
   0   1   9       49.88       59.24      1.42 o 
   1   1   9      318.70      307.64      7.62 o 
   2   1   9       11.49       16.32      1.15 o 
   3   1   9       63.00       65.39      3.81 o 
   4   1   9       43.88       42.51      3.99 o 
   5   1   9        9.48        9.10      1.83 o 
  -6   2   9        0.92        2.27      1.55 o 
  -5   2   9       49.08       56.90      3.03 o 
  -4   2   9       56.40       49.03      2.47 o 
  -3   2   9      224.34      198.68      6.36 o 
  -2   2   9        7.09        4.44      0.76 o 
  -1   2   9      230.46      199.51      3.12 o 
   0   2   9        4.59        7.97      0.80 o 
   1   2   9      413.07      404.50      9.75 o 
   2   2   9       19.06       20.78      1.37 o 
   3   2   9        9.73        8.26      1.10 o 
   4   2   9        1.76        2.21      0.99 o 
   5   2   9       35.06       33.09      2.70 o 
  -6   3   9        0.36        0.41      1.92 o 
  -5   3   9       11.27        7.11      1.65 o 
  -4   3   9        6.44        4.57      1.25 o 
  -3   3   9       27.68       31.48      1.84 o 
  -2   3   9        3.10        3.48      1.01 o 
  -1   3   9       24.06       21.16      1.44 o 
   0   3   9       35.29       29.88      1.53 o 
   1   3   9        1.83        1.31      0.66 o 
   2   3   9        0.02       -0.02      0.67 o 
   3   3   9       57.40       60.08      3.89 o 
   4   3   9        0.43        0.77      1.12 o 
   5   3   9        0.56        0.21      2.94 o 
  -5   4   9        9.22       12.45      2.00 o 
  -4   4   9        0.15        1.81      1.12 o 
  -3   4   9        3.55        3.92      1.22 o 
  -2   4   9       17.84       16.08      1.70 o 
  -1   4   9       34.51       34.82      1.94 o 
   0   4   9        2.58        3.07      0.84 o 
   1   4   9      121.61      131.52      3.26 o 
   2   4   9        5.09        3.63      1.09 o 
   3   4   9        6.11        3.91      1.15 o 
   4   4   9        5.93        4.13      1.54 o 
  -4   5   9        0.37        1.18      1.48 o 
  -3   5   9        6.56        5.02      1.43 o 
  -2   5   9       19.54       11.84      1.80 o 
  -1   5   9       19.77       22.28      1.79 o 
   0   5   9        2.02        0.97      0.85 o 
   1   5   9        8.38        7.58      1.37 o 
   2   5   9       12.06       12.75      1.74 o 
   3   5   9       10.38       12.55      1.83 o 
  -3   6   9       13.37       10.51      3.99 o 
  -2   6   9        0.31        0.50      1.37 o 
  -1   6   9        3.61        1.76      1.25 o 
   0   6   9        1.61        1.52      1.08 o 
   1   6   9        0.95        0.72      1.24 o 
  -6   0  10        6.50        5.82      2.24 o 
  -4   0  10       55.11       57.62      3.12 o 
  -2   0  10       52.09       45.45      2.43 o 
   0   0  10      259.15      231.62      8.62 o 
   2   0  10       29.79       27.33      2.09 o 
   4   0  10        4.97        8.70      2.26 o 
  -6   1  10       33.48       41.74      3.60 o 
  -5   1  10        1.36        3.20      1.06 o 
  -4   1  10        3.24        5.03      0.95 o 
  -3   1  10      162.98      159.03      3.43 o 
  -2   1  10      392.90      351.46      6.23 o 
  -1   1  10        5.89        6.23      0.81 o 
   0   1  10      106.87      114.26      2.68 o 
   1   1  10       21.58       26.74      1.34 o 
   2   1  10      207.78      215.97      8.75 o 
   3   1  10        8.51        8.84      1.46 o 
   4   1  10       12.08       15.79      1.96 o 
   5   1  10        3.87        2.47      1.39 o 
  -6   2  10        0.32        0.05      1.40 o 
  -5   2  10        4.59        2.40      1.21 o 
  -4   2  10       41.42       37.31      2.10 o 
  -3   2  10        3.31        3.60      0.92 o 
  -2   2  10       35.32       27.26      1.65 o 
  -1   2  10       57.38       66.03      3.51 o 
   0   2  10       44.65       40.11      1.48 o 
   1   2  10      242.66      249.74      6.38 o 
   2   2  10       64.93       66.59      2.85 o 
   3   2  10        3.20        2.82      1.00 o 
   4   2  10        2.24        2.52      1.20 o 
   5   2  10        4.43        1.63      1.54 o 
  -5   3  10        1.80        5.69      1.54 o 
  -4   3  10        9.06       10.06      1.48 o 
  -3   3  10       44.53       39.09      2.40 o 
  -2   3  10      115.13      112.82      4.65 o 
  -1   3  10        0.69        0.27      0.72 o 
   0   3  10        0.10        0.28      0.57 o 
   1   3  10        9.55        9.34      1.11 o 
   2   3  10       18.28       19.93      1.66 o 
   3   3  10        0.41        0.43      0.84 o 
   4   3  10        3.64        5.09      1.54 o 
  -5   4  10        2.75        1.56      1.42 o 
  -4   4  10       33.68       35.19      3.08 o 
  -3   4  10       31.35       34.65      2.43 o 
  -2   4  10       18.46       15.13      1.73 o 
  -1   4  10        8.53        7.01      1.35 o 
   0   4  10        2.16        3.06      0.90 o 
   1   4  10        0.51        1.34      0.89 o 
   2   4  10       21.90       27.54      1.96 o 
   3   4  10        5.04        3.94      1.24 o 
   4   4  10        0.26        0.74      2.02 o 
  -4   5  10       10.60        8.41      2.68 o 
  -3   5  10       13.93       15.81      1.99 o 
  -2   5  10        6.08        5.94      1.50 o 
  -1   5  10        2.98        3.34      1.29 o 
   0   5  10       50.07       51.28      2.36 o 
   1   5  10        1.79        0.97      1.01 o 
   2   5  10        5.04        4.25      1.28 o 
   3   5  10        0.00        0.06      1.70 o 
  -2   6  10       11.25       11.48      4.12 o 
  -1   6  10        2.27        2.84      1.57 o 
   0   6  10       17.98       19.20      2.34 o 
   1   6  10        2.22        1.23      2.03 o 
  -5   0  11        2.57        1.48      1.23 o 
  -3   0  11        4.98        5.49      1.33 o 
  -1   0  11       96.77      105.90      3.60 o 
   1   0  11       40.80       40.70      2.40 o 
   3   0  11        0.19        0.58      1.35 o 
   5   0  11       24.83       39.14      6.05 o 
  -6   1  11        0.47       -0.05      1.17 o 
  -5   1  11       29.18       30.90      2.13 o 
  -4   1  11        0.33        1.45      0.77 o 
  -3   1  11       27.72       30.51      1.65 o 
  -2   1  11       18.20       22.01      1.37 o 
  -1   1  11      145.29      124.69      2.76 o 
   0   1  11       26.79       30.83      1.68 o 
   1   1  11       85.95       90.92      2.33 o 
   2   1  11       44.52       43.69      2.09 o 
   3   1  11       54.91       55.45      2.86 o 
   4   1  11        8.24        6.16      1.55 o 
   5   1  11       12.59        9.21      3.95 o 
  -5   2  11        2.70        4.02      1.40 o 
  -4   2  11        8.73        9.84      1.42 o 
  -3   2  11       56.76       70.42      2.67 o 
  -2   2  11      213.95      199.73      5.10 o 
  -1   2  11        0.05        0.24      0.69 o 
   0   2  11        2.06        2.34      0.76 o 
   1   2  11       23.95       25.59      1.48 o 
   2   2  11       69.28       74.47      2.73 o 
   3   2  11        9.15        6.67      1.48 o 
   4   2  11        9.49        8.71      2.04 o 
  -5   3  11       46.66       63.74      4.07 o 
  -4   3  11        0.64        1.67      1.01 o 
  -3   3  11       22.48       26.73      2.20 o 
  -2   3  11        9.11       12.19      1.67 o 
  -1   3  11      116.31      107.82      3.68 o 
   0   3  11        0.84        0.36      0.72 o 
   1   3  11       22.05       20.30      1.46 o 
   2   3  11       32.98       30.62      2.02 o 
   3   3  11       15.05       20.57      1.88 o 
   4   3  11        1.16        1.86      1.45 o 
  -4   4  11       11.79       16.95      2.53 o 
  -3   4  11       78.27       80.89      3.66 o 
  -2   4  11        2.67        3.95      1.23 o 
  -1   4  11        0.66        0.81      0.93 o 
   0   4  11       25.29       25.98      1.97 o 
   1   4  11       38.36       40.68      2.32 o 
   2   4  11        2.20        1.72      1.04 o 
   3   4  11        7.84        6.62      1.51 o 
  -3   5  11        0.33        0.01      1.18 o 
  -2   5  11       50.81       51.73      3.15 o 
  -1   5  11       20.18       26.63      2.34 o 
   0   5  11        4.79        2.95      1.30 o 
   1   5  11        3.80        2.94      1.19 o 
   2   5  11        4.16        2.88      1.30 o 
  -1   6  11       21.73       23.25      4.92 o 
  -6   0  12       13.89       15.89      4.67 o 
  -4   0  12        0.59        0.19      1.06 o 
  -2   0  12       53.91       48.64      2.76 o 
   0   0  12        8.24        9.54      1.89 o 
   2   0  12      158.17      159.79     13.64 o 
   4   0  12        1.53        2.30      1.91 o 
  -6   1  12        0.57        0.34      2.27 o 
  -5   1  12        1.73        0.59      0.96 o 
  -4   1  12       68.45       69.75      3.61 o 
  -3   1  12       17.97       16.51      1.37 o 
  -2   1  12       48.03       43.51      1.90 o 
  -1   1  12       33.75       29.87      1.74 o 
   0   1  12      259.31      262.49      4.63 o 
   1   1  12        9.07        9.05      1.03 o 
   2   1  12       91.22       86.38      3.44 o 
   3   1  12       10.45       13.15      1.90 o 
   4   1  12       10.18       14.75      2.10 o 
  -5   2  12       13.75       11.40      1.94 o 
  -4   2  12        5.85        8.67      1.41 o 
  -3   2  12        0.04       -0.18      0.73 o 
  -2   2  12      251.68      261.35      8.42 o 
  -1   2  12        5.31        5.22      1.20 o 
   0   2  12        3.17        2.35      0.94 o 
   1   2  12       28.81       29.75      1.67 o 
   2   2  12       75.05       81.10      2.96 o 
   3   2  12        0.55       -0.56      1.12 o 
   4   2  12        0.40       -0.43      1.45 o 
  -5   3  12        5.01        6.91      2.56 o 
  -4   3  12       52.94       49.20      3.00 o 
  -3   3  12       28.37       23.26      2.18 o 
  -2   3  12        0.12        0.85      0.91 o 
  -1   3  12       41.50       45.13      2.80 o 
   0   3  12        9.67       10.78      1.55 o 
   1   3  12        0.15       -0.04      0.80 o 
   2   3  12        4.51        3.44      1.17 o 
   3   3  12        8.15        6.78      1.67 o 
  -4   4  12        7.09       11.90      2.41 o 
  -3   4  12        1.79        1.51      1.18 o 
  -2   4  12      116.88      123.06      4.44 o 
  -1   4  12        6.58        6.22      1.45 o 
   0   4  12        0.46        0.90      1.01 o 
   1   4  12       19.11       20.43      2.15 o 
   2   4  12       12.09        9.88      1.65 o 
   3   4  12        0.01       -0.17      1.18 o 
  -3   5  12        0.00        0.15      1.86 o 
  -2   5  12        6.06        5.30      1.58 o 
  -1   5  12        7.76       11.09      1.95 o 
   0   5  12       26.84       26.21      2.47 o 
   1   5  12       25.66       19.35      2.42 o 
   2   5  12        0.99        1.52      1.72 o 
  -5   0  13       46.32       43.70      2.98 o 
  -3   0  13       63.22       55.00      4.40 o 
  -1   0  13      155.13      145.14      4.62 o 
   1   0  13       88.09       84.91      4.61 o 
   3   0  13      201.07      198.56     14.84 o 
  -5   1  13       36.69       48.56      2.53 o 
  -4   1  13       11.91       12.00      1.44 o 
  -3   1  13       68.09       66.70      2.51 o 
  -2   1  13        3.17        3.99      1.00 o 
  -1   1  13        0.39        0.52      0.73 o 
   0   1  13        3.06        2.98      0.92 o 
   1   1  13       34.53       40.07      2.39 o 
   2   1  13       16.27       16.52      1.68 o 
   3   1  13        1.21        1.20      1.20 o 
   4   1  13        1.19        1.94      1.43 o 
  -5   2  13       44.28       48.66      3.91 o 
  -4   2  13        3.04        2.59      1.10 o 
  -3   2  13       33.38       33.18      2.66 o 
  -2   2  13       39.43       27.45      2.13 o 
  -1   2  13      204.43      212.33      5.24 o 
   0   2  13       12.53       11.72      1.61 o 
   1   2  13        3.33        2.73      1.12 o 
   2   2  13        0.35        0.94      1.02 o 
   3   2  13       32.00       37.72      3.23 o 
  -4   3  13        0.27        0.57      1.21 o 
  -3   3  13       22.08       22.23      2.71 o 
  -2   3  13        0.96        1.29      1.07 o 
  -1   3  13      131.10      146.35      4.63 o 
   0   3  13        0.44        0.20      0.90 o 
   1   3  13       46.45       48.06      3.30 o 
   2   3  13        0.67        0.93      1.02 o 
   3   3  13        3.64        3.50      1.78 o 
  -3   4  13       10.98        8.69      1.86 o 
  -2   4  13        1.63       -0.03      1.08 o 
  -1   4  13       42.17       44.61      2.91 o 
   0   4  13        1.54        2.25      1.21 o 
   1   4  13        0.00        0.44      1.39 o 
   2   4  13        2.04        0.46      1.15 o 
  -2   5  13        1.72        1.60      2.82 o 
  -1   5  13        1.81        0.91      1.85 o 
   0   5  13       11.07        9.33      3.99 o 
  -4   0  14        3.95        3.54      1.56 o 
  -2   0  14       99.01       90.47      4.03 o 
   0   0  14      120.92      117.67      5.56 o 
   2   0  14        3.94        0.21      2.35 o 
  -5   1  14        4.05        3.36      1.76 o 
  -4   1  14       84.83       94.59      3.58 o 
  -3   1  14        1.10        1.34      0.93 o 
  -2   1  14        0.03        0.15      0.77 o 
  -1   1  14        0.01        0.33      0.79 o 
   0   1  14       49.71       53.14      2.78 o 
   1   1  14        4.04        2.71      1.10 o 
   2   1  14        0.19        0.31      1.54 o 
   3   1  14        4.36        3.85      1.56 o 
  -5   2  14        0.15        1.64      2.69 o 
  -4   2  14       13.25       14.20      2.14 o 
  -3   2  14        0.03        0.79      1.07 o 
  -2   2  14       25.01       27.31      2.85 o 
  -1   2  14        3.94        3.44      1.19 o 
   0   2  14       11.26       12.05      1.78 o 
   1   2  14        7.23        7.10      1.78 o 
   2   2  14       10.15       14.02      2.85 o 
   3   2  14        0.07        0.50      1.59 o 
  -4   3  14       13.02       26.28      5.17 o 
  -3   3  14        0.28       -0.08      1.10 o 
  -2   3  14       21.07       22.91      2.26 o 
  -1   3  14       10.19        8.69      1.72 o 
   0   3  14       78.27       86.75      3.74 o 
   1   3  14        0.65        1.99      1.45 o 
   2   3  14       36.53       35.58      3.18 o 
   3   3  14        3.63        2.10      2.34 o 
  -3   4  14        4.30        3.03      3.07 o 
  -2   4  14        0.63        1.03      1.29 o 
  -1   4  14        4.79        9.07      1.86 o 
   0   4  14        0.66        1.23      1.29 o 
   1   4  14       11.25       10.97      2.39 o 
  -3   0  15       15.93       16.04      2.22 o 
  -1   0  15        2.40        3.45      1.85 o 
   1   0  15        1.54        1.07      1.62 o 
   3   0  15       13.89        7.16      2.54 o 
  -4   1  15        4.18        4.56      1.59 o 
  -3   1  15       21.09       23.94      2.27 o 
  -2   1  15        0.28        0.75      1.03 o 
  -1   1  15        0.70        0.10      0.93 o 
   0   1  15        1.80        0.46      0.99 o 
   1   1  15       47.39       50.55      2.91 o 
   2   1  15        3.18        2.22      1.92 o 
   3   1  15       13.38       12.28      3.07 o 
  -4   2  15        3.14        2.42      2.08 o 
  -3   2  15        3.29        1.16      1.23 o 
  -2   2  15        5.63        4.44      1.37 o 
  -1   2  15       12.18       13.07      1.94 o 
   0   2  15        4.51        4.32      1.41 o 
   1   2  15        0.71        2.34      1.79 o 
   2   2  15        2.21        1.85      2.90 o 
   3   2  15        5.51        6.26      3.70 o 
  -3   3  15       46.15       49.41      4.69 o 
  -2   3  15        0.08        0.03      1.16 o 
  -1   3  15       39.51       34.19      2.70 o 
   0   3  15        0.17        0.86      1.22 o 
   1   3  15        5.19       10.65      2.25 o 
   2   3  15        0.00        0.38      2.52 o 
  -1   4  15       16.55       17.53      4.29 o 
  -4   0  16       66.21       70.07      5.35 o 
  -2   0  16        0.48        0.77      1.50 o 
   0   0  16        7.27       15.15      4.50 o 
   2   0  16        8.22        4.08      3.32 o 
  -4   1  16        0.17       -0.55      2.90 o 
  -3   1  16       16.14       18.92      2.26 o 
  -2   1  16       29.23       31.03      2.51 o 
  -1   1  16        0.24        0.16      1.23 o 
   0   1  16        5.48        4.57      1.63 o 
   1   1  16        5.98        4.93      2.13 o 
  -3   2  16        0.80        1.10      2.08 o 
  -2   2  16        0.44        0.78      1.23 o 
  -1   2  16       10.46       11.58      1.92 o 
   0   2  16       24.88       27.01      2.85 o 
   1   2  16        4.89        2.98      1.93 o 
  -2   3  16       28.32       35.74      6.01 o 
  -1   3  16        4.10        3.12      2.10 o 
   0   3  16        5.92        6.40      2.48 o 
  -3   0  17       57.53       64.16      7.15 o 
  -1   0  17       16.94       11.23      2.76 o 
   1   0  17       30.11       22.32      5.13 o 
  -3   1  17       13.13       11.77      4.50 o 
  -2   1  17        3.14        3.15      1.64 o 
  -1   1  17       22.13       24.67      2.83 o 
   0   1  17        5.97        5.84      1.90 o 
   1   1  17        2.35        4.29      2.82 o 
  -2   2  17       18.50       21.06      5.09 o 
  -1   2  17        8.91       11.35      4.04 o 
   0   2  17        4.15        2.19      2.73 o 
  -2   0  18       12.36       13.29      4.46 o 
   0   0  18       12.75       16.10      4.83 o 
                                                 
